# Supplementary material for: Composition of nutrients, heavy metals, polycyclic aromatic hydrocarbons and microbiological quality in processed small indigenous fish species from Ghana: Implications for food security
Source: PLoS One. 2020 Nov 12;15(11):e0242086. doi: 10.1371/journal.pone.0242086 (PMC7660496; doi:10.1371/journal.pone.0242086)
Supplement: S3 Table — (XLSX) [file pone.0242086.s003.xlsx]

## Sheet: FETTS_SAMM
fatty acid profiles
Scientific name	Common name	City	Processing method	06:0 % (%)	08:0 % (%)	10:0 % (%)	12:0 % (%)	14:0 % (%)	14:1n-9 % (%)	15:0 % (%)	16:0 % (%)	16:1n-9 % (%)	16:1n-7 % (%)	17:0 % (%)	16:2n-4 % (%)	18:0 % (%)	16:3n-3 % (%)	18:1n-11 % (%)	18:1n-9 % (%)	18:1n-7 % (%)	16:4n-3 % (%)	18:2n-6 % (%)	18:3n-6 % (%)	20:0 % (%)	18:3n-3 % (%)	20:1n-11 % (%)	20:1n-9 % (%)	20:1n-7 % (%)	18:4n-3 % (%)	20:2n-6 % (%)	20:3n-9 % (%)	20:3n-6 % (%)	22:0 % (%)	20:3n-3 % (%)	20:4n-6 (ARA) % (%)	22:1n-11 % (%)	22:1n-9 % (%)	20:4n-3 % (%)	20:5n-3 (EPA) % (%)	24:0 % (%)	22:4n-6 % (%)	21:5n-3 % (%)	24:1n-9 % (%)	22:5n-6 % (%)	22:5n-3 (DPA) % (%)	22:6n-3 (DHA) % (%)	24:5n-3 % (%)	24:6n-3 % (%)	Sum not identified % (%)
Brachydeuterus auritus	Bigeye grunt	Accra	smoked	<0.1	<0.1	<0.1	<0.1	3.7	<0.1	0.9	24.4	0.7	5	1.2	0.5	7.5	<0.1	<0.1	14.1	2.7	0.3	0.9	<0.1	0.4	0.4	0.2	0.8	0.5	0.6	0.3	<0.1	0.1	0.3	<0.1	1.7	0.3	0.2	0.6	6	0.2	0.4	0.2	0.4	0.7	2.5	15.5	<0.1	<0.1	5.3
Brachydeuterus auritus	Bigeye grunt	Techiman	smoked	<0.1	<0.1	<0.1	<0.1	3.9	0.2	0.8	24	0.6	5.2	1.2	0.5	7.4	<0.1	<0.1	12.4	2.6	0.2	0.9	<0.1	0.5	0.3	0.2	0.8	0.4	0.5	0.2	<0.1	0.1	0.3	<0.1	2.1	0.4	0.2	0.5	5.2	0.2	0.5	0.2	0.4	1	2.8	17.5	<0.1	<0.1	5.2
Brachydeuterus auritus	Bigeye grunt	Kumasi	smoked	<0.1	<0.1	<0.1	<0.1	3.8	<0.1	0.9	24.7	0.7	5.2	1.3	0.5	7.4	<0.1	<0.1	12.2	2.7	0.2	1	<0.1	0.5	0.4	0.2	0.7	0.4	0.6	0.2	<0.1	0.1	0.3	<0.1	1.9	0.3	0.2	0.5	5.9	0.2	0.5	0.2	0.4	0.9	2.6	17.2	<0.1	0.1	4.9
Sardinella aurita	Round sardinella	Accra	smoked	<0.1	<0.1	<0.1	0.1	6.5	<0.1	1.2	25	0.5	5.5	1.4	0.7	6.7	0.3	0.1	7	3.4	<0.1	1.3	0.2	0.8	0.5	0.3	1.1	0.4	1.1	0.2	<0.1	0.2	0.4	<0.1	1.8	1.5	0.3	0.3	6.7	0.4	0.2	0.4	0.8	0.8	1.1	13.8	<0.1	<0.1	6.8
Sardinella aurita	Round sardinella	Bolgatanga	smoked	<0.1	<0.1	<0.1	0.1	6.2	<0.1	1.1	23.4	0.5	5.8	1.5	0.7	5.8	0.3	0.1	7.4	3.2	<0.1	1.3	0.2	0.7	0.5	0.4	1.1	0.4	1.1	0.2	<0.1	0.2	0.3	<0.1	1.9	1.7	0.2	0.4	7.6	0.2	0.2	0.6	0.8	0.7	1.2	15.6	0.1	<0.1	6.2
Sardinella aurita	Round sardinella	Tamale	smoked	<0.1	<0.1	<0.1	0.1	6	<0.1	1.3	24.6	0.5	4.9	1.4	0.5	6.6	0.2	<0.1	8.6	2.9	<0.1	1.3	0.2	0.7	0.6	0.3	0.9	0.3	1	0.2	<0.1	0.1	0.4	<0.1	1.9	1	0.2	0.4	6.3	0.2	0.2	0.3	0.7	1	1	16.1	<0.1	<0.1	6.9
Sardinella aurita	Round sardinella	Techiman	smoked	<0.1	<0.1	<0.1	0.1	5	<0.1	1.2	24.2	0.5	4	1.3	0.4	6.6	0.1	<0.1	7.6	2.6	<0.1	1.4	0.1	0.6	0.5	0.3	0.7	0.2	0.9	0.2	<0.1	0.1	0.4	<0.1	2.5	0.6	0.2	0.4	6.1	0.3	0.3	0.3	0.7	1.7	0.9	20.7	<0.1	<0.1	6.1
Sardinella aurita	Round sardinella	Kumasi	smoked	<0.1	<0.1	<0.1	0.1	6	<0.1	1.2	23.7	0.5	5	1.4	0.7	6	0.2	<0.1	8.6	2.8	<0.1	1.3	0.2	0.6	0.5	0.3	1.1	0.3	1	0.2	<0.1	0.1	0.3	<0.1	2.1	1.4	0.3	0.4	6.6	0.2	0.2	0.4	0.8	1.1	1	17	<0.1	<0.1	6.1
Selmonoe dorsalis	African moonfish	Accra	smoked	<0.1	<0.1	<0.1	0.1	3.6	<0.1	0.7	21.2	0.4	3.7	1.1	0.3	8.5	0.1	<0.1	9.2	2.5	<0.1	1	<0.1	0.4	0.5	0.1	0.4	0.2	0.5	0.2	<0.1	0.1	0.3	<0.1	2.2	0.3	<0.1	0.4	6.3	0.4	0.3	0.2	0.6	0.8	2.4	20.7	<0.1	<0.1	9.7
Selmonoe dorsalis	African moonfish	Techiman	smoked	<0.1	<0.1	<0.1	0.1	3.7	<0.1	0.9	23.8	0.4	3.5	1.3	0.4	9	<0.1	<0.1	10.1	2.9	<0.1	1.1	<0.1	0.4	0.7	<0.1	0.3	0.2	0.7	0.3	<0.1	0.1	0.3	<0.1	2.7	<0.1	<0.1	0.6	7.1	0.3	0.4	0.2	0.3	1	3.2	18.8	<0.1	<0.1	4.6
Selmonoe dorsalis	African moonfish	Kumasi	smoked	<0.1	<0.1	<0.1	0.2	3.2	<0.1	0.9	21.9	0.4	3.1	1.4	<0.1	10.1	<0.1	<0.1	10.5	2.9	<0.1	1.1	<0.1	0.4	0.5	0.1	0.4	0.2	0.4	0.2	<0.1	0.1	0.4	<0.1	3.2	<0.1	<0.1	0.4	5.8	0.5	0.5	0.1	0.3	1.2	3.2	20.8	<0.1	<0.1	5.3
Oreochromis spp	Tilapia	Accra	salted	<0.1	<0.1	<0.1	0.3	3.9	0.1	0.9	24.9	1.3	5.6	1.1	0.2	8.7	<0.1	0.1	17.5	3.9	<0.1	9.8	0.5	0.6	3.4	0.3	0.4	<0.1	0.3	0.4	<0.1	0.6	0.2	<0.1	2.9	<0.1	<0.1	0.4	0.5	<0.1	0.7	<0.1	<0.1	0.6	1.6	3.7	<0.1	<0.1	4.5
Oreochromis spp	Tilapia	Bolgatanga	salted	<0.1	<0.1	<0.1	0.3	4	0.1	1.6	26.6	1.9	8.2	0.8	0.3	6.7	0.1	0.3	15.8	3.9	0.1	7.1	0.5	0.4	4.8	0.2	0.5	<0.1	0.2	0.3	<0.1	0.5	0.2	<0.1	2.5	<0.1	<0.1	0.4	0.5	<0.1	0.5	<0.1	<0.1	0.6	1.2	2.1	<0.1	<0.1	6.6
Oreochromis spp	Tilapia	Tamale	salted	<0.1	<0.1	<0.1	0.4	3.9	<0.1	1.8	29.2	1.8	6.7	0.7	0.2	6.8	0.1	0.2	14.4	3.7	<0.1	9	0.4	0.5	4.8	0.1	0.5	<0.1	0.2	0.4	<0.1	0.4	0.3	<0.1	1.8	<0.1	<0.1	0.3	0.4	0.2	0.3	<0.1	<0.1	0.5	0.8	1.4	<0.1	<0.1	7.8
Oreochromis spp	Tilapia	Techiman	salted	<0.1	<0.1	<0.1	0.5	4.8	0.2	3.7	22.5	2.2	9.1	1.4	0.2	5.2	0.2	0.3	8.2	4.5	<0.1	6.5	0.5	0.3	6.2	0.1	0.3	<0.1	0.4	0.3	<0.1	0.4	0.3	<0.1	2.7	<0.1	<0.1	0.6	0.7	0.2	0.5	<0.1	<0.1	0.7	1.2	2.5	<0.1	<0.1	12.6
Oreochromis spp	Tilapia	Kumasi	salted	<0.1	0.3	0.2	0.3	3.8	0.3	1.5	25.3	1.8	8.5	0.7	0.5	6	0.3	0.1	14.9	3.6	<0.1	8.8	0.6	0.4	4	0.2	0.4	<0.1	0.5	0.4	<0.1	0.5	0.2	<0.1	2.4	<0.1	<0.1	0.4	0.8	0.1	0.5	<0.1	<0.1	0.6	1.4	2.8	<0.1	<0.1	6.6
Sierrathrissa leonmonosis	West African pygmy herring	Accra	dried	<0.1	<0.1	<0.1	0.3	3	0.2	1.1	23.8	1.8	3.8	2.5	0.1	8	0.4	0.2	10.9	3.8	<0.1	4.3	0.5	0.3	3.5	0.1	0.3	<0.1	0.9	0.2	<0.1	0.7	0.2	<0.1	4.7	<0.1	<0.1	1.2	3.8	<0.1	0.2	0.2	<0.1	1.5	1.3	11.6	0.1	0.2	3.7
Sierrathrissa leonmonosis	West African pygmy herring	Bolga	smoked	<0.1	<0.1	<0.1	0.3	2.2	<0.1	1.1	23.4	2.2	5.9	2	0.2	8.4	0.5	0.2	15.7	4.7	<0.1	7.7	0.5	0.4	3.5	0.3	0.2	<0.1	0.6	0.2	<0.1	0.5	0.3	<0.1	4	<0.1	<0.1	0.6	2.5	<0.1	0.3	0.1	<0.1	1	1	5.3	0.2	0.2	3
Sierrathrissa leonmonosis	West African pygmy herring	Techiman	smoked	<0.1	<0.1	<0.1	0.2	2.4	<0.1	1.3	24.1	2.9	6.1	1.9	<0.1	8.7	0.3	0.3	17	4.7	<0.1	4.5	0.3	0.4	3.5	0.2	0.2	<0.1	0.4	0.2	<0.1	0.5	0.3	<0.1	4.2	<0.1	<0.1	0.7	2.4	<0.1	0.3	0.1	<0.1	1.1	1.2	6.3	0.2	0.3	2.6
monograulis monocrasicolus	European anchovy	Accra	smoked	<0.1	0.1	<0.1	0.2	4.9	0.2	1.1	22.6	0.3	3.5	1.3	0.2	6.8	0.1	<0.1	6.8	<0.1	<0.1	1.5	<0.1	0.4	0.9	0.1	0.3	0.2	1.2	0.2	<0.1	0.1	0.2	<0.1	2.8	0.1	<0.1	0.3	7.3	<0.1	0.3	0.3	0.4	1.7	1	27.4	<0.1	<0.1	4.5
monograulis monocrasicolus	European anchovy	Bolga	smoked	<0.1	0.1	<0.1	0.2	4.3	0.2	0.8	23	0.4	3.6	1.2	0.3	6.4	0.1	<0.1	7.8	2.7	<0.1	1.1	<0.1	0.5	0.5	0.1	0.6	0.2	1.1	0.2	<0.1	0.1	0.3	<0.1	1.9	0.8	0.1	0.3	7.7	<0.1	0.2	0.3	0.9	0.7	1.1	24.9	<0.1	0.2	4.8
monograulis monocrasicolus	European anchovy	Tamale	smoked	<0.1	<0.1	<0.1	0.2	4.9	0.2	1	22.6	0.3	3.2	1.4	0.2	7	0.1	<0.1	7.4	<0.1	<0.1	1.5	0.1	0.4	0.8	0.2	0.4	0.2	1	0.2	<0.1	0.1	0.3	<0.1	2.3	0.2	<0.1	0.3	6.7	<0.1	0.2	0.2	0.7	1.4	1	27.3	<0.1	0.1	5
monograulis monocrasicolus	European anchovy	Techiman	smoked	<0.1	0.1	<0.1	0.3	5	0.2	0.9	22.8	0.4	3.7	1.1	0.4	5.6	0.1	<0.1	7.7	2.4	<0.1	1.3	0.1	0.4	0.6	0.2	0.6	0.2	1.1	0.2	<0.1	<0.1	0.2	<0.1	2.2	0.6	<0.1	0.3	7.4	<0.1	0.2	0.3	0.6	1.3	1	26.1	<0.1	0.1	3.7
monograulis monocrasicolus	European anchovy	Kumasi	smoked	<0.1	<0.1	<0.1	0.2	5.7	0.2	1.1	22.2	0.4	3.9	2.2	0.4	5.1	0.1	<0.1	6.8	<0.1	<0.1	1.4	0.1	0.3	0.8	<0.1	0.4	<0.1	1.6	<0.1	<0.1	<0.1	0.2	<0.1	2.2	0.4	<0.1	0.3	8.5	<0.1	0.2	0.2	0.3	1.2	0.9	25.5	<0.1	0.1	6.4
ww: product weight
[truncated: 74 more columns]
